# Supplementary material for: A Semi-supervised Pipeline for Accurate Neuron Segmentation with Fewer Ground Truth Labels
Source: eNeuro. 2024 Feb 9;11(2):ENEURO.0352-23.2024. doi: 10.1523/ENEURO.0352-23.2024 (PMC10880440; doi:10.1523/ENEURO.0352-23.2024)
Supplement: Supplementary 1 — Download Suppl 1, ZIP file. [file eneuro-11-ENEURO.0352-23.2024-s018.zip]

Archive with 95 entries (87 files):
- demo/datanoSF/
- demo/datanoSF/GT Masks/
- demo/datanoSF/GT Masks/FinalMasks_501271265.mat
- demo/datanoSF/GT Masks/FinalMasks_501271265_sparse.mat
- demo/datanoSF/GT Masks/FinalMasks_501704220.mat
- demo/datanoSF/GT Masks/FinalMasks_501704220_sparse.mat
- demo/datanoSF/GT Masks/FinalMasks_501836392.mat
- demo/datanoSF/GT Masks/FinalMasks_501836392_sparse.mat
- demo/datanoSF/GT Masks/FinalMasks_502115959.mat
- demo/datanoSF/GT Masks/FinalMasks_502115959_sparse.mat
- demo/datanoSF/GT Masks/FinalMasks_502205092.mat
- demo/datanoSF/GT Masks/FinalMasks_502205092_sparse.mat
- demo/datanoSF/GT Masks/FinalMasks_504637623.mat
- demo/datanoSF/GT Masks/FinalMasks_504637623_sparse.mat
- demo/datanoSF/GT Masks/FinalMasks_510514474.mat
- demo/datanoSF/GT Masks/FinalMasks_510514474_sparse.mat
- demo/datanoSF/GT Masks/FinalMasks_510517131.mat
- demo/datanoSF/GT Masks/FinalMasks_510517131_sparse.mat
- demo/datanoSF/GT Masks/FinalMasks_540684467.mat
- demo/datanoSF/GT Masks/FinalMasks_540684467_sparse.mat
- demo/datanoSF/GT Masks/FinalMasks_545446482.mat
- demo/datanoSF/GT Masks/FinalMasks_545446482_sparse.mat
- demo/datanoSF/GT Masks/init
- demo/datanoSF/noSF/
- demo/datanoSF/noSF/init
- demo/README
- demo/train_1_test_9/
- demo/train_1_test_9/init
- demo/train_1_test_9/learn_wisdom_2d_ABO.py
- demo/train_1_test_9/learn_wisdom_ABO.py
- demo/train_1_test_9/runABO.bat
- demo/train_1_test_9/test_batch_ABO_1to9_noSF.py
- demo/train_1_test_9/train_CNN_params_ABO_1to9_noSF.py
- FigureReproduction/abo175data.mat
- FigureReproduction/abo175fpr.mat
- FigureReproduction/abo275fpr.mat
- FigureReproduction/abodata275.mat
- FigureReproduction/j115data.mat
- FigureReproduction/j115fpr.mat
- FigureReproduction/j123data.mat
- FigureReproduction/j123fpr.mat
- FigureReproduction/k53data.mat
- FigureReproduction/k53fpr.mat
- FigureReproduction/nfdata.mat
- FigureReproduction/nffpr.mat
- FigureReproduction/plotResults.m
- FigureReproduction/shadedErrorBar.m
- FigureReproduction/ystdata.mat
- FigureReproduction/ystfpr.mat
- installation/core.py
- installation/environment_sand.yml
- installation/environment_sand_tf2.yml
- installation/init
- installation/neuropil.py
- README.md
- sand/init
- sand/Network/
- sand/Network/__init__.py
- sand/Network/data_gen.py
- sand/Network/par2.py
- sand/Network/shallow_unet.py
- sand/PostProcessing/
- sand/PostProcessing/__init__.py
- sand/PostProcessing/combine.py
- sand/PostProcessing/complete_post.py
- sand/PostProcessing/evaluate.py
- sand/PostProcessing/par3.py
- sand/PostProcessing/refine_cons.py
- sand/PostProcessing/seperate_neurons.py
- sand/PreProcessing/
- sand/PreProcessing/__init__.py
- sand/PreProcessing/generate_masks.py
- sand/PreProcessing/par1.py
- sand/PreProcessing/preprocessing_functions.py
- sand/run_sand.py
- sand/train_CNN_params.py
- utils/create_h5_video_ABO.m
- utils/create_h5_video_NF.m
- utils/GCaMP6f_spike_tempolate_mean.h5
- utils/GCaMP6s_spike_tempolate_mean.h5
- utils/generate_sparse_GT.m
- utils/generate_sparse_GT.py
- utils/init
- utils/J115_spike_tempolate.h5
- utils/J123_spike_tempolate.h5
- utils/K53_spike_tempolate.h5
- utils/temporal filter/
- utils/temporal filter/calculate_traces_bgtraces_demo.m
- utils/temporal filter/determine_decay_time_d_nomix.m
- utils/temporal filter/generate_bgtraces_from_masks_exclude.m
- utils/temporal filter/generate_traces_from_masks.m
- utils/temporal filter/temporal_filter_demo.m
- utils/transpose_output_masks.m
- utils/video_masks_CaImAn.m
- utils/YST_spike_tempolate.h5
