# Supplementary material for: A Semi-supervised Pipeline for Accurate Neuron Segmentation with Fewer Ground Truth Labels
Source: eNeuro. 2024 Feb 9;11(2):ENEURO.0352-23.2024. doi: 10.1523/ENEURO.0352-23.2024 (PMC10880440; doi:10.1523/ENEURO.0352-23.2024)
Supplement: Supplementary 1 — Download Suppl 1, ZIP file. [file eneuro-11-ENEURO.0352-23.2024-s018.zip › demo/train_1_test_9/learn_wisdom_ABO.py]

# -*- coding: utf-8 -*-
"""
Created on Wed Sep 28 01:04:43 2022

@author: neurotoolbox
"""

import os
import cv2
import time
import pyfftw
import multiprocessing as mp


''' This script is used to learn wistom used to speed up FFT-based spatial homomorphic filtering
'''
dir_wisdom = 'wisdom\\'
if not os.path.exists(dir_wisdom):
    os.makedirs(dir_wisdom) 
Dimens = (487,487) # lateral dimensions of the video
Nframes = 23200 # number of frames of the video

start = time.time()
rows, cols = Dimens
# lateral dimensions slightly larger than the raw video but faster for FFT
x = cv2.getOptimalDFTSize(rows)
y = cv2.getOptimalDFTSize(cols) 
nn = Nframes ## "nn" slightly larger than "Nframe" is fine

# learn wisdom
start1 = time.time()
bb = pyfftw.zeros_aligned((nn, x, y), dtype='float32', n=8) # numpy array storing the real-space data
bf = pyfftw.zeros_aligned((nn, x, y//2+1), dtype='complex64', n=8) # numpy array storing the Fourier-space data
fft_object_b = pyfftw.FFTW(bb, bf,axes=(-2,-1),flags=('FFTW_MEASURE',), \
    direction='FFTW_FORWARD',threads=mp.cpu_count())
fft_object_c = pyfftw.FFTW(bf, bb,axes=(-2,-1),flags=('FFTW_MEASURE',), \
    direction='FFTW_BACKWARD',threads=mp.cpu_count())
end1 = time.time()

# Save the learned wisdom result to "wisdom" folder in three ".txt" files
bb = pyfftw.export_wisdom()
print(bb)
Length_data=str((nn, x, y))
file = open(dir_wisdom+Length_data+"x1.txt", "wb")
file.write(bb[0])
file.close
file = open(dir_wisdom+Length_data+"x2.txt", "wb")
file.write(bb[1])
file.close
file = open(dir_wisdom+Length_data+"x3.txt", "wb")
file.write(bb[2])
file.close()
print(end1-start1, ' s')
