# Supplementary material for: A Semi-supervised Pipeline for Accurate Neuron Segmentation with Fewer Ground Truth Labels
Source: eNeuro. 2024 Feb 9;11(2):ENEURO.0352-23.2024. doi: 10.1523/ENEURO.0352-23.2024 (PMC10880440; doi:10.1523/ENEURO.0352-23.2024)
Supplement: Supplementary 1 — Download Suppl 1, ZIP file. [file eneuro-11-ENEURO.0352-23.2024-s018.zip › demo/train_1_test_9/test_batch_ABO_1to9_noSF.py]

# -*- coding: utf-8 -*-
"""
Created on Wed Sep 28 01:09:03 2022

@author: neurotoolbox
"""

# %%
import os
import numpy as np
import time
import h5py
import sys

from scipy.io import savemat, loadmat
import multiprocessing as mp

sys.path.insert(1, '..\\..') # the path containing "suns" folder
os.environ['KERAS_BACKEND'] = 'tensorflow'
# os.environ['CUDA_VISIBLE_DEVICES'] = '0' # Set which GPU to use. '-1' uses only CPU.
from suns.train_CNN_params import parameter_optimization_cross_validation

from sand.PostProcessing.evaluate import GetPerformance_Jaccard_2, get_all_traces
from sand.run_sand import suns_batch

# %%
if __name__ == '__main__':
    # %% setting parameters
    Dimens = (487,487) # lateral dimensions of the video
    nframes = 23200 # number of frames used for preprocessing. 
        # Can be slightly larger than the number of frames of a video
    Mag = 1 # spatial magnification compared to ABO videos.

    useSF=False # True if spatial filtering is used in pre-processing.
    useTF=True # True if temporal filtering is used in pre-processing.
    useSNR=True # True if pixel-by-pixel SNR normalization filtering is used in pre-processing.
    prealloc=True # True if pre-allocate memory space for large variables in pre-processing. 
            # Achieve faster speed at the cost of higher memory occupation.
    batch_size_eval = 100 # batch size in CNN inference
    useWT=False # True if using additional watershed
    display=True # True if display information about running time 

    # file names of the ".h5" files storing the raw videos. 
    list_Exp_ID = ['501271265', '501836392', '501704220', '502115959' ,'502205092', '504637623', '510514474', '510517131','540684467', '545446482' ]
    # folder of the raw videos
    dir_video = '../datanoSF\\' 
    # folder of the ".mat" files stroing the GT masks in sparse 2D matrices
    dir_GTMasks = dir_video + 'GT Masks\\FinalMasks_' 

    dir_parent = dir_video + 'noSF\\' # folder to save all the processed data
    dir_output = dir_parent + 'output_masks 1to9\\' # folder to save the segmented masks and the performance scores
    dir_params = dir_parent + 'output_masks 1to9\\' # folder of the optimized hyper-parameters
    weights_path = dir_parent + 'Weights 1to9\\' # folder of the trained CNN
    dir_network_input = dir_parent + 'network_input\\' # folder of the SNR videos

    if not os.path.exists(dir_output):
        os.makedirs(dir_output) 

    # %% pre-processing parameters
    nn = nframes
    gauss_filt_size = 50*Mag # standard deviation of the spatial Gaussian filter in pixels
    num_median_approx = 1000 # number of frames used to caluclate median and median-based standard deviation
    dims = (Lx, Ly) = Dimens # lateral dimensions of the video
    filename_TF_template = 'GCaMP6f_spike_tempolate_mean.h5' # file name of the temporal filter kernel

    h5f = h5py.File(filename_TF_template,'r')
    Poisson_filt = np.array(h5f['filter_tempolate']).squeeze().astype('float32')
    Poisson_filt = Poisson_filt[Poisson_filt>np.exp(-1)] # temporal filter kernel
    # dictionary of pre-processing parameters
    Params_pre = {'gauss_filt_size':gauss_filt_size, 'num_median_approx':num_median_approx, 
        'nn':nn, 'Poisson_filt': Poisson_filt}
    
    # %%
    p = mp.Pool()
    nvideo = len(list_Exp_ID)
    list_CV = list(range(0,nvideo))
    num_CV = len(list_CV)
    # arrays to save the recall, precision, F1, total processing time, and average processing time per frame
    list_Recall = np.zeros((num_CV, nvideo, 1))
    list_Precision = np.zeros((num_CV, nvideo, 1))
    list_F1 = np.zeros((num_CV, nvideo, 1))
    list_time = np.zeros((num_CV, nvideo, 4))
    list_time_frame = np.zeros((num_CV, nvideo, 4))

    if len(sys.argv) > 1:
        try:
            list_eid = [int(x) for x in sys.argv[1:]]
        except:
            raise ValueError('The argument should be an integer as the index of the video')
    else:
        list_eid = list(range(0,nvideo))

    for (eid, Exp_ID) in enumerate(list_Exp_ID):
        if eid not in list_eid:
            continue

        for CV in list_CV:
            if CV == eid:
                continue
            print('CV ', CV, ', Video ', Exp_ID)

            filename_CNN = weights_path+'Model_CV{}.h5'.format(CV) # The path of the CNN model.
            # load optimal post-processing parameters
            Optimization_Info = loadmat(dir_params+'Optimization_Info_{}.mat'.format(CV))
            Params_post_mat = Optimization_Info['Params'][0]
            # dictionary of all optimized post-processing parameters.
            Params_post={
                # minimum area of a neuron (unit: pixels).
                'minArea': Params_post_mat['minArea'][0][0,0], 
                # average area of a typical neuron (unit: pixels) 
                'avgArea': Params_post_mat['avgArea'][0][0,0],
                # uint8 threshould of probablity map (uint8 variable, = float probablity * 256 - 1)
                'thresh_pmap': Params_post_mat['thresh_pmap'][0][0,0], 
                # values higher than "thresh_mask" times the maximum value of the mask are set to one.
                'thresh_mask': Params_post_mat['thresh_mask'][0][0,0], 
                # maximum COM distance of two masks to be considered the same neuron in the initial merging (unit: pixels)
                'thresh_COM0': Params_post_mat['thresh_COM0'][0][0,0], 
                # maximum COM distance of two masks to be considered the same neuron (unit: pixels)
                'thresh_COM': Params_post_mat['thresh_COM'][0][0,0], 
                # minimum IoU of two masks to be considered the same neuron
                'thresh_IOU': Params_post_mat['thresh_IOU'][0][0,0], 
                # minimum consume ratio of two masks to be considered the same neuron
                'thresh_consume': Params_post_mat['thresh_consume'][0][0,0], 
                # minimum consecutive number of frames of active neurons
                'cons':Params_post_mat['cons'][0][0,0]}

            # The entire process of SUNS batch
            Masks, Masks_2, times_active, time_total, time_frame = suns_batch(
                dir_video, Exp_ID, filename_CNN, Params_pre, Params_post, batch_size_eval, \
                useSF=useSF, useTF=useTF, useSNR=useSNR, useWT=useWT, prealloc=prealloc, display=display, p=p)
                
                
                
                 # %% Evaluation of the segmentation accuracy compared to manual ground truth
            filename_GT = dir_GTMasks + Exp_ID + '_sparse.mat'
            data_GT=loadmat(filename_GT)
            GTMasks_2 = data_GT['GTMasks_2'].transpose()
            (Recall,Precision,F1) = GetPerformance_Jaccard_2(GTMasks_2, Masks_2, ThreshJ=0.5)
            print({'Recall':Recall, 'Precision':Precision, 'F1':F1})
            savemat(dir_output+'Output_Masks_CV{}_{}.mat'.format(CV, Exp_ID), {'Masks':Masks}, do_compression=True)

            # %% Save recall, precision, F1, total processing time, and average processing time per frame
            list_Recall[CV, eid] = Recall
            list_Precision[CV, eid] = Precision
            list_F1[CV, eid] = F1
            list_time[CV, eid] = time_total
            list_time_frame[CV, eid] = time_frame

        Info_dict = {'list_Recall':list_Recall, 'list_Precision':list_Precision, 'list_F1':list_F1, 
            'list_time':list_time, 'list_time_frame':list_time_frame}
        savemat(dir_output+'Output_Info_{}.mat'.format(Exp_ID), Info_dict)

    p.close()
