# Supplementary material for: A Semi-supervised Pipeline for Accurate Neuron Segmentation with Fewer Ground Truth Labels
Source: eNeuro. 2024 Feb 9;11(2):ENEURO.0352-23.2024. doi: 10.1523/ENEURO.0352-23.2024 (PMC10880440; doi:10.1523/ENEURO.0352-23.2024)
Supplement: Supplementary 1 — Download Suppl 1, ZIP file. [file eneuro-11-ENEURO.0352-23.2024-s018.zip › installation/environment_sand.yml]

name: sand
channels:
  - conda-forge
  - defaults
dependencies:
  - python=3.7.8
  - pip
  - numpy
  - h5py=2.10.0
  - matplotlib
  - numba
  - opencv
  - scikit-image
  - scikit-learn
  - scipy
  - shapely 
  # - tensorflow==1.15
  - tensorflow-gpu==1.15
  - keras
  - pip:
    - fissa==0.7.2
    - pyfftw
    - tensorflow-estimator==1.15.1
    - py-cpuinfo
