# Supplementary material for: A Semi-supervised Pipeline for Accurate Neuron Segmentation with Fewer Ground Truth Labels
Source: eNeuro. 2024 Feb 9;11(2):ENEURO.0352-23.2024. doi: 10.1523/ENEURO.0352-23.2024 (PMC10880440; doi:10.1523/ENEURO.0352-23.2024)
Supplement: Supplementary 1 — Download Suppl 1, ZIP file. [file eneuro-11-ENEURO.0352-23.2024-s018.zip › sand/PostProcessing/complete_post.py]

import io
import numpy as np
from scipy import sparse
from scipy import signal
from scipy.io import savemat, loadmat
import time
import multiprocessing as mp
import h5py
import matplotlib.pyplot as plt
from sand.PostProcessing.seperate_neurons import watershed_neurons, separate_neuron
from sand.PostProcessing.combine import segs_results, unique_neurons2_simp, group_neurons, piece_neurons_IOU, piece_neurons_consume
from sand.PostProcessing.refine_cons import refine_seperate, refine_seperate_multi


# %%
def complete_segment(pmaps: np.ndarray, Params: dict, useMP=True, useWT=False, display=False, p=None):
    '''Complete post-processing procedure. 
        This can be run after or before probablity thresholding, depending on whether Params['thresh_pmap'] is None.
        It first thresholds the "pmaps" (if Params['thresh_pmap'] is not None) into binary array, 
        then seperates the active pixels into connected regions, disgards regions smaller than Params['minArea'], 
        uses optional watershed (if useWT=True) to further segment regions larger than Params['avgArea'],
        merge the regions from different frames with close COM, large IoU, or large consume ratio,
        and finally selects masks that are active for at least Params['cons'] frames. 
        The output are "Masks_2", a 2D sparse matrix of the final segmented neurons,
        and "times_cons", a list of indices of frames when the final neuron is active.

    Inputs: 
        pmaps (3D numpy.ndarray of uint8, shape = (nframes,Lx,Ly)): the probability map obtained after CNN inference.
            If Params['thresh_pmap']==None, pmaps must be previously thresholded.
        Params (dict): Parameters for post-processing.
            Params['minArea']: Minimum area of a valid neuron mask (unit: pixels).
            Params['avgArea']: The typical neuron area (unit: pixels).
            Params['thresh_pmap']: The probablity threshold. Values higher than thresh_pmap are active pixels. 
                if Params['thresh_pmap']==None, then thresholding is not performed. 
                This is used when thresholding is done before this function.
            Params['thresh_mask']: Threashold to binarize the real-number mask.
            Params['thresh_COM0']: Threshold of COM distance (unit: pixels) used for the first COM-based merging. 
            Params['thresh_COM']: Threshold of COM distance (unit: pixels) used for the second COM-based merging. 
            Params['thresh_IOU']: Threshold of IOU used for merging neurons.
            Params['thresh_consume']: Threshold of consume ratio used for merging neurons.
            Params['cons']: Minimum number of consecutive frames that a neuron should be active for.
        useMP (bool, defaut to True): indicator of whether multiprocessing is used to speed up. 
        useWT (bool, default to False): Indicator of whether watershed is used. 
        display (bool, default to False): Indicator of whether to show intermediate information
        p (multiprocessing.Pool, default to None): 

    Outputs:
        Masks_2 (sparse.csr_matrix of bool): the final segmented binary neuron masks after consecutive refinement. 
        times_cons (list of 1D numpy.array): indices of frames when the final neuron is active.
    '''
    dims=pmaps.shape
    (nframes, Lx, Ly) = dims
    minArea = Params['minArea']
    avgArea = Params['avgArea']
    thresh_pmap = Params['thresh_pmap']
    thresh_mask = Params['thresh_mask']
    thresh_COM0 = Params['thresh_COM0']
    thresh_COM = Params['thresh_COM']
    thresh_IOU = Params['thresh_IOU']
    thresh_consume = Params['thresh_consume']
    cons = Params['cons']
    start_all = time.time()

    # Segment neuron masks from each frame of probability map 
    start = time.time()
    if useMP:
        segs = p.starmap(separate_neuron, [(frame, thresh_pmap, minArea, avgArea, useWT) for frame in pmaps], chunksize=1)
    else:
        segs =[separate_neuron(frame, thresh_pmap, minArea, avgArea, useWT) for frame in pmaps]
    end = time.time()
    num_neurons = sum([x[1].size for x in segs])
    if display:
        print('{:25s}: Used {:9.6f} s, {:9.6f} ms/frame, '\
            .format('separate Neurons', end-start,(end-start)/nframes*1000),
                '{:6d} segmented neurons.'.format(num_neurons))

    if num_neurons==0:
        print('No masks found. Please lower minArea or thresh_pmap.')
        Masks_2 = sparse.csc_matrix((0,Lx*Ly), dtype='bool')
        times_cons = []
    else: # find active neurons
        start = time.time()
        # Initally merge neurons with close COM.
        totalmasks, neuronstate, COMs, areas, probmapID = segs_results(segs)
        uniques, times_uniques = unique_neurons2_simp(totalmasks, neuronstate, COMs, \
            areas, probmapID, minArea=0, thresh_COM0=thresh_COM0)
        end_unique = time.time()
        if display:
            print('{:25s}: Used {:9.6f} s, {:9.6f} ms/frame, '\
                .format('unique_neurons1', end_unique - start, (end_unique - start) / nframes * 1000),\
                    '{:6d} segmented neurons.'.format(len(times_uniques)))

        # Further merge neurons with close COM.
        groupedneurons, times_groupedneurons = \
            group_neurons(uniques, thresh_COM, thresh_mask, (dims[1], dims[2]), times_uniques)
        end_COM = time.time()
        if display:
            print('{:25s}: Used {:9.6f} s, {:9.6f} ms/frame, '\
                .format('group_neurons', end_COM - end_unique, (end_COM - end_unique) / nframes * 1000),\
                    '{:6d} segmented neurons.'.format(len(times_groupedneurons)))

        # Merge neurons with high IoU.
        piecedneurons_1, times_piecedneurons_1 = \
            piece_neurons_IOU(groupedneurons, thresh_mask, thresh_IOU, times_groupedneurons)
        end_IOU = time.time()
        if display:
            print('{:25s}: Used {:9.6f} s, {:9.6f} ms/frame, '\
                .format('piece_neurons_IOU', end_IOU - end_COM, (end_IOU - end_COM) / nframes * 1000),\
                    '{:6d} segmented neurons.'.format(len(times_piecedneurons_1)))

        # Merge neurons with high consume ratio.
        piecedneurons, times_piecedneurons = \
            piece_neurons_consume(piecedneurons_1, avgArea, thresh_mask, thresh_consume, times_piecedneurons_1)
        end_consume = time.time()
        if display:
            print('{:25s}: Used {:9.6f} s, {:9.6f} ms/frame, '\
                .format('piece_neurons_consume', end_consume - end_IOU, (end_consume - end_IOU) / nframes * 1000),\
                    '{:6d} segmented neurons.'.format(len(times_piecedneurons)))

        masks_final_2 = piecedneurons
        times_final = [np.unique(x) for x in times_piecedneurons]
            
        # Refine neurons using consecutive occurence requirement
        start = time.time()
        Masks_2, times_cons = refine_seperate(masks_final_2, times_final, cons, thresh_mask)
        end_all = time.time()
        if display:
            print('{:25s}: Used {:9.6f} s, {:9.6f} ms/frame, '\
                .format('refine_seperate', end_all - start, (end_all - start) / nframes * 1000),\
                    '{:6d} segmented neurons.'.format(len(times_final)))
            print('{:25s}: Used {:9.6f} s, {:9.6f} ms/frame, '\
                .format('Total time', end_all - start_all, (end_all - start_all) / nframes * 1000),\
                    '{:6d} segmented neurons.'.format(len(times_final)))

    return Masks_2, times_cons


# %%
def optimize_combine_1(uniques: sparse.csr_matrix, times_uniques: list, dims: tuple, Params: dict, filename_GT: str, filename_GT2, filename_GT3):  
    '''Optimize 1 post-processing parameter: "cons". 
        Start after the first COM merging.
        The outputs are the recall, precision, and F1 calculated using all values in "list_cons".

    Inputs: 
        uniques (sparse.csr_matrix of float32, shape = (n,Lx*Ly)): the neuron masks to be merged.
        times_uniques (list of 1D numpy.array): indices of frames when the neuron is active.
        dims (tuple of int, shape = (2,)): the lateral shape of the image.
        Params (dict): Ranges of post-processing parameters to optimize over.
            Params['avgArea']: The typical neuron area (unit: pixels).
            Params['thresh_mask']: (float) Threashold to binarize the real-number mask.
            Params['thresh_COM']: (float or int) Threshold of COM distance (unit: pixels) used for the second COM-based merging. 
            Params['thresh_IOU']: (float) Threshold of IoU used for merging neurons.
            Params['list_cons']: (list) Range of minimum number of consecutive frames that a neuron should be active for.
        filename_GT (str): file name of the GT masks. 
            The GT masks are stored in a ".mat" file, and dataset "GTMasks_2" is the GT masks
            (shape = (Ly0*Lx0,n) when saved in MATLAB).

    Outputs:
        Recall_k (1D numpy.array of float): Recall for all cons. 
        Precision_k (1D numpy.array of float): Precision for all cons. 
        F1_k (1D numpy.array of float): F1 for all cons. 
    '''
    avgArea = Params['avgArea']
    thresh_mask = Params['thresh_mask']
    thresh_COM = Params['thresh_COM']
    thresh_IOU = Params['thresh_IOU']
    thresh_consume = (1+thresh_IOU)/2
    list_cons = Params['list_cons']

    # second merge neurons with close COM.
    groupedneurons, times_groupedneurons = group_neurons(uniques, \
        thresh_COM, thresh_mask, (dims[1], dims[2]), times_uniques, useMP=False)
    # Merge neurons with high IoU.
    piecedneurons_1, times_piecedneurons_1 = piece_neurons_IOU(groupedneurons, \
        thresh_mask, thresh_IOU, times_groupedneurons)
    # Merge neurons with high consume ratio.
    piecedneurons, times_piecedneurons = piece_neurons_consume(piecedneurons_1, \
        avgArea, thresh_mask, thresh_consume, times_piecedneurons_1)
    masks_final_2 = piecedneurons
    times_final = [np.unique(x) for x in times_piecedneurons]

    data_GT=loadmat(filename_GT2)
   # fname = filename_GT2.replace('_sparse.mat','.mat')
    #GTMasks_2 = np.array(h5py.File(filename_GT2, 'r')['FinalMasks'])
    GTMasks_2 = data_GT['GTMasks_2'].transpose()
    #GTMasks_2 = np.transpose(GTMasks_2,(2,0,1))

    active = h5py.File(filename_GT, 'r')
    active = np.array(active['active'])

    GTMasks_2 = GTMasks_2[active,:]
    
    #rotate 90 degrees 3 times
   # rot_m_1 = np.rot90(GTMasks_2, axes = (1,2))
    
  #  rot_m_2 = np.rot90(rot_m_1, axes = (1,2))
    
 #   rot_m_3 = np.rot90(rot_m_2, axes = (1,2))
    
  #  GTMasks_2 = np.concatenate((GTMasks_2,rot_m_1, rot_m_2, rot_m_3),0)
    num = np.shape(GTMasks_2)[0]
    
  #  GTMasks_2 = GTMasks_2.astype(np.uint8)
    
    # f2 = h5py.File(filename_GT3, "w")
    # f2.create_dataset("timesfinal", data = times_piecedneurons)
    # f2.close()
   # print(times_piecedneurons)
    
    #GTMasks_2 = np.reshape(GTMasks_2,(num,487*487))
    #GTMasks_2 = sparse.csr_matrix(GTMasks_2)
   # print(filename_GT3)
   
    # Search for optimal "cons" used to refine segmented neurons.
    Recall_k, Precision_k, F1_k = refine_seperate_multi(GTMasks_2, \
        masks_final_2, times_final, list_cons, thresh_mask, display=False)
    return Recall_k, Precision_k, F1_k


def optimize_combine_3(totalmasks, neuronstate, COMs, areas, probmapID, dims, minArea, avgArea, Params_set: dict, filename_GT: str, filename_GT2,  filename_GT3, useMP=True, p=None):
    '''Optimize 3 post-processing parameters: "thresh_COM", "thresh_IOU", "cons". 
        Start before the first COM merging, which can include disgarding masks smaller than "minArea".
        The outputs are the recall, precisoin, and F1 calculated from all parameter combinations.

    Inputs: 
        totalmasks (sparse.csr_matrix of float32, shape = (n,Lx*Ly)): the neuron masks to be merged.
        neuronstate (1D numpy.array of bool, shape = (n,)): Indicators of whether a neuron is obtained without watershed.
        COMs (2D numpy.array of float, shape = (n,2)): COMs of the neurons.
        areas (1D numpy.array of uint32, shape = (n,)): Areas of the neurons. 
        probmapID (1D numpy.array of uint32, shape = (n,): indices of frames when the neuron is active. 
        dims (tuple of int, shape = (2,)): the lateral shape of the region.
        minArea (float or int, default to 0): Minimum area of a valid neuron mask (unit: pixels).
        avgArea (float or int, default to 0): The typical neuron area (unit: pixels). 
            Neuron masks with areas larger than avgArea will be further segmented by watershed.
        Params_set (dict): Ranges of post-processing parameters to optimize over.
            Params_set['thresh_mask']: (float) Threashold to binarize the real-number mask.
            Params_set['thresh_COM0']: (float) Threshold of COM distance (unit: pixels) used for the first COM-based merging. 
            Params_set['list_thresh_COM']: (list) Range of threshold of COM distance (unit: pixels) used for the second COM-based merging. 
            Params_set['list_thresh_IOU']: (list) Range of threshold of IOU used for merging neurons.
            Params_set['thresh_consume']: (float) Threshold of consume ratio used for merging neurons.
            Params_set['list_cons']: (list) Range of minimum number of consecutive frames that a neuron should be active for.
        filename_GT (str): file name of the GT masks. 
            The GT masks are stored in a ".mat" file, and dataset "GTMasks_2" is the GT masks
            (shape = (Ly0*Lx0,n) when saved in MATLAB).
        useMP (bool, defaut to True): indicator of whether multiprocessing is used to speed up. 

    Outputs:
        list_Recall_inter (3D numpy.array of float): Recall for all paramter combinations. 
        list_Precision_inter (3D numpy.array of float): Precision for all paramter combinations. 
        list_F1_inter (3D numpy.array of float): F1 for all paramter combinations. 
            For these outputs, the orders of the tunable parameters are:
            "thresh_COM", "thresh_IOU", "cons"
    '''
    thresh_mask = Params_set['thresh_mask']
    thresh_COM0 = Params_set['thresh_COM0']
    list_thresh_COM = Params_set['list_thresh_COM']
    list_thresh_IOU = Params_set['list_thresh_IOU']
    list_cons = Params_set['list_cons']
    
    L_thresh_COM=len(list_thresh_COM)
    L_thresh_IOU=len(list_thresh_IOU)
    L_cons=len(list_cons)
    size_inter = (L_thresh_COM, L_thresh_IOU, L_cons)

    # Initally merge neurons with close COM.
    uniques, times_uniques = unique_neurons2_simp(totalmasks, neuronstate, COMs, areas, probmapID, minArea, thresh_COM0, useMP=False)

    if not times_uniques:
        list_Recall_inter = np.zeros(size_inter)
        list_Precision_inter = np.zeros(size_inter)
        list_F1_inter = np.zeros(size_inter)
    else:
        # Calculate accuracy scores for various "thresh_COM", "thresh_IOU", and "cons".
        if useMP:
            # p3 = mp.Pool()
            list_temp = p.starmap(optimize_combine_1, [(uniques, times_uniques, dims, 
                {'avgArea': avgArea, 'thresh_mask': thresh_mask, 'thresh_COM': thresh_COM,
                'thresh_IOU': thresh_IOU, 'list_cons':list_cons}, filename_GT) \
                    for thresh_COM in list_thresh_COM for thresh_IOU in list_thresh_IOU], chunksize=1)
            list_Recall_inter = np.vstack([x[0] for x in list_temp]).reshape(size_inter)
            list_Precision_inter = np.vstack([x[1] for x in list_temp]).reshape(size_inter)
            list_F1_inter = np.vstack([x[2] for x in list_temp]).reshape(size_inter)
            # p3.close()
            # p3.join()
        else: 
            list_Recall_inter = np.zeros(size_inter)
            list_Precision_inter = np.zeros(size_inter)
            list_F1_inter = np.zeros(size_inter)
            for (j1,thresh_COM) in enumerate(list_thresh_COM):
                for (j2,thresh_IOU) in enumerate(list_thresh_IOU):
                    (Recal_k, Precision_k, F1_k) = optimize_combine_1(uniques, times_uniques, dims, 
                        {'avgArea': avgArea, 'thresh_mask': thresh_mask, 'thresh_COM': thresh_COM,
                            'thresh_IOU': thresh_IOU, 'list_cons':list_cons}, filename_GT, filename_GT2, filename_GT3)                                 
                    list_Recall_inter[j1,j2,:]=Recal_k
                    list_Precision_inter[j1,j2,:]=Precision_k
                    list_F1_inter[j1,j2,:]=F1_k

    return list_Recall_inter, list_Precision_inter, list_F1_inter

    
# %%
def parameter_optimization(pmaps: np.ndarray, Params_set: dict, \
        filename_GT: str, filename_GT2, filename_GT3,  useMP=True, useWT=False, p=None): 
    '''Optimize 6 post-processing parameters over the entire post-processing procedure: 
        "minArea", "avgArea", "thresh_pmap", "thresh_COM", "thresh_IOU", "cons". 
        The outputs are the recall, precisoin, and F1 calculated from all parameter combinations.

    Inputs: 
        pmaps (3D numpy.ndarray of uint8, shape = (nframes,Lx,Ly)): the probability map obtained after CNN inference.
            It should not be be previously thresholded. if "thresh_pmap" is going to be optimized
        Params_set (dict): Ranges of post-processing parameters to optimize over.
            Params_set['list_minArea']: (list) Range of minimum area of a valid neuron mask (unit: pixels).
            Params_set['list_avgArea']: (list) Range of  typical neuron area (unit: pixels).
            Params_set['list_thresh_pmap']: (list) Range of probablity threshold. 
            Params_set['thresh_mask']: (float) Threashold to binarize the real-number mask.
            Params_set['thresh_COM0']: (float) Threshold of COM distance (unit: pixels) used for the first COM-based merging. 
            Params_set['list_thresh_COM']: (list) Range of threshold of COM distance (unit: pixels) used for the second COM-based merging. 
            Params_set['list_thresh_IOU']: (list) Range of threshold of IOU used for merging neurons.
            Params_set['thresh_consume']: (float) Threshold of consume ratio used for merging neurons.
            Params_set['list_cons']: (list) Range of minimum number of consecutive frames that a neuron should be active for.
        filename_GT (str): file name of the GT masks. 
            The GT masks are stored in a ".mat" file, and dataset "GTMasks_2" is the GT masks
            (shape = (Ly0*Lx0,n) when saved in MATLAB).
        useMP (bool, defaut to True): indicator of whether multiprocessing is used to speed up. 
        useWT (bool, default to False): Indicator of whether watershed is used. 
        p (multiprocessing.Pool, default to None): 

    Outputs:
        list_Recall (6D numpy.array of float): Recall for all paramter combinations. 
        list_Precision (6D numpy.array of float): Precision for all paramter combinations. 
        list_F1 (6D numpy.array of float): F1 for all paramter combinations. 
            For these outputs, the orders of the tunable parameters are:
            "minArea", "avgArea", "thresh_pmap", "thresh_COM", "thresh_IOU", "cons"
    '''
    dims=pmaps.shape
    (nframes, Lx, Ly) = dims
    list_minArea = Params_set['list_minArea']
    list_avgArea = Params_set['list_avgArea']
    list_thresh_pmap = Params_set['list_thresh_pmap']
    # thresh_mask = Params_set['thresh_mask']
    # thresh_COM0 = Params_set['thresh_COM0']
    list_thresh_COM = Params_set['list_thresh_COM']
    list_thresh_IOU = Params_set['list_thresh_IOU']
    list_cons = Params_set['list_cons']

    L_minArea=len(list_minArea)
    L_avgArea=len(list_avgArea)
    L_thresh_pmap=len(list_thresh_pmap)
    L_thresh_COM=len(list_thresh_COM)
    L_thresh_IOU=len(list_thresh_IOU)
    L_cons=len(list_cons)
    # Remember the order of the tunable parameters
    dim_result = (L_minArea, L_avgArea, L_thresh_pmap, L_thresh_COM, L_thresh_IOU, L_cons)
    # 6D arrays to store the recall, precision, and F1 for all parameter combinations
    list_Recall = np.zeros(dim_result)
    list_Precision = np.zeros(dim_result)
    list_F1 = np.zeros(dim_result)

    if useMP and not p: # start a multiprocessing.Pool
        p = mp.Pool(mp.cpu_count())
        closep = True
    else:
        closep = False
    start = time.time()

    for (i3,thresh_pmap) in enumerate(list_thresh_pmap):
        print('Using thresh_pmap={}'.format(thresh_pmap))
        minArea = min(list_minArea)
        # Segment neuron masks from each frame of probability map 
        # without watershed using the smallest minArea
        if useMP:
            segs = p.starmap(separate_neuron, [(frame, thresh_pmap, minArea, 0, False) for frame in pmaps], chunksize=1)
        else:
            segs = [separate_neuron(frame, thresh_pmap, minArea, 0, False) for frame in pmaps]
        print('Used {} s'.format(time.time() - start))

        for (i2,avgArea) in enumerate(list_avgArea):
            if useWT: # Try to further segment large masks using watershed.
                print('Using avgArea={}, thresh_pmap={}'.format(avgArea, thresh_pmap))
                if useMP:
                    segs2 = p.starmap(watershed_neurons, [((Lx, Ly), frame_seg, minArea, avgArea) for frame_seg in segs], chunksize=32)
                else:
                    segs2 = [watershed_neurons((Lx, Ly), frame_seg, minArea, avgArea) for frame_seg in segs]
                print('Used {} s'.format(time.time() - start))
            else: # for no watershed
                segs2 = segs

            totalmasks, neuronstate, COMs, areas, probmapID = segs_results(segs2)

            num_neurons = neuronstate.size
            if num_neurons==0 or totalmasks.nnz/pmaps.size>0.1:
                # If too many pixels are active, "thresh_pmap" is likely too small, so ignore such result
                list_Recall[:,i2,i3,:,:,:]=0
                list_Precision[:,i2,i3,:,:,:]=0
                list_F1[:,i2,i3,:,:,:]=0
            else:
                # Calculate accuracy scores for various "minArea", "thresh_COM", "thresh_IOU", and "cons".
                # "avgArea" and "thresh_pmap" are fixed at this step, because they are searched in outer loops.
                if useMP:
                    try: 
                        list_result = p.starmap(optimize_combine_3, [(totalmasks, neuronstate, COMs, areas, \
                            probmapID, dims, minArea, avgArea, Params_set, filename_GT, filename_GT2, filename_GT3, False) for minArea in list_minArea])
                        for i1 in range(L_minArea):
                            list_Recall[i1,i2,i3,:,:,:]=list_result[i1][0]
                            list_Precision[i1,i2,i3,:,:,:]=list_result[i1][1]
                            list_F1[i1,i2,i3,:,:,:]=list_result[i1][2]
                        print('Used {} s, '.format(time.time() - start) + 'Best F1 is {}'.format(list_F1[:,i2,i3,:,:,:].max()))
                    except OverflowError: 
                        list_Recall[:,i2,i3,:,:,:]=0
                        list_Precision[:,i2,i3,:,:,:]=0
                        list_F1[:,i2,i3,:,:,:]=0
                        print('OverflowError. Size of totalmasks is larger than 4 GB. thresh_pmap is likely too low.')
                    except MemoryError: 
                        list_Recall[:,i2,i3,:,:,:]=0
                        list_Precision[:,i2,i3,:,:,:]=0
                        list_F1[:,i2,i3,:,:,:]=0
                        print('MemoryError. Too much memory is needed. thresh_pmap is likely too low.')

                else:
                    for (i1,minArea) in enumerate(list_minArea):
                        print('Using minArea={}, avgArea={}, thresh_pmap={}'.format(minArea, avgArea, thresh_pmap))
                        list_Recall_inter, list_Precision_inter, list_F1_inter = optimize_combine_3(
                            totalmasks, neuronstate, COMs, areas, probmapID, dims, minArea, avgArea, Params_set, filename_GT, filename_GT2, filename_GT3, useMP=False, p=p)
                        list_Recall[i1,i2,i3,:,:,:]=list_Recall_inter
                        list_Precision[i1,i2,i3,:,:,:]=list_Precision_inter
                        list_F1[i1,i2,i3,:,:,:]=list_F1_inter
                        print('Used {} s, '.format(time.time() - start) + 'Best F1 is {}'.format(list_F1[i1,i2,i3,:,:,:].max()))

    if useMP and closep:
        p.close()
        p.join()
    return list_Recall, list_Precision, list_F1
