# Supplementary material for: A Semi-supervised Pipeline for Accurate Neuron Segmentation with Fewer Ground Truth Labels
Source: eNeuro. 2024 Feb 9;11(2):ENEURO.0352-23.2024. doi: 10.1523/ENEURO.0352-23.2024 (PMC10880440; doi:10.1523/ENEURO.0352-23.2024)
Supplement: Supplementary 1 — Download Suppl 1, ZIP file. [file eneuro-11-ENEURO.0352-23.2024-s018.zip › sand/PostProcessing/seperate_neurons.py]

import numpy as np
import cv2
from scipy import sparse
from skimage.segmentation import watershed


def watershed_CV(img): 
    '''Apply watershed from OpenCV to further segment the mask "img".
        Adapted from [https://docs.opencv.org/master/d3/db4/tutorial_py_watershed.html]

    Inputs: 
        img (2D numpy.ndarray): the image to be segmented.

    Outputs:
        bw (2D numpy.ndarray of uint8): the segmented image after watershed. 
            The boundary pixeles are marked as zero.
    '''
    bw = 255 * img.astype('uint8')
    kernel = np.ones((3, 3), np.uint8)
    # noise removal
    opening = cv2.morphologyEx(bw, cv2.MORPH_OPEN, kernel, iterations=2)
    # sure background area
    sure_bg = cv2.dilate(opening, kernel, iterations=3)
    # distance transform
    dist = cv2.distanceTransform(bw, cv2.DIST_L2, 3)
    # Finding sure foreground area
    _, sure_fg = cv2.threshold(dist, 0.7 * dist.max(), 255, cv2.THRESH_BINARY)
    sure_fg = cv2.erode(sure_fg, kernel, iterations=1).astype('uint8')
    # Finding unknown region
    unknown = cv2.subtract(sure_bg, sure_fg)    
    # Marker labelling
    _, markers = cv2.connectedComponents(sure_fg, connectivity=4)  
    # Add one to all labels so that sure background is not 0, but 1  
    markers = markers + 1    
    # Now, mark the region of unknown with zero
    markers[unknown == 255] = 0
    # Apply watershed with markers
    mm = cv2.watershed(cv2.cvtColor(img, cv2.COLOR_GRAY2RGB), markers)
    # The boundary pixeles are marked as -1. Now set these pixels in "bw" as 0.
    bw[mm == -1] = 0
    return bw


def refineNeuron_WT(img, minArea, avgArea):
    '''Apply watershed to further segment the mask "img" that are larger than "avgArea".
        The segmented neurons must be smaller than "minArea", otherwise they will be disgarded.
        If all the segmented pieces are smaller than "minArea", then the watershed will be cancelled for this mask. 

    Inputs: 
        img (2D numpy.ndarray, shape = (lx,ly)): the image to be segmented.
        minArea (int): Minimum area of a valid neuron mask (unit: pixels).
        avgArea (int): The typical neuron area (unit: pixels). 
            Neuron masks with areas larger than avgArea will be further segmented by watershed.

    Outputs:
        totalx (list of 1D numpy.ndarray of int): the x positions of the pixels of the segmented neuron masks.
        totaly (list of 1D numpy.ndarray of int): the y positions of the pixels of the segmented neuron masks.
        tempcent (list of 2D numpy.ndarray of float): COMs of the neuron masks.
        tempstate (list of 1D numpy.ndarray of bool): Indicators of whether a neuron is obtained without watershed. 
        temparea (list of 1D numpy.ndarray of int): Areas of the neuron masks.
    '''
    # Apply watershed
    wt = watershed_CV(img)
    # Segment the binary image into connected components with statistics
    nlabels, labels, stats, centroids = cv2.connectedComponentsWithStats(wt, connectivity=4)
    tempstate = (nlabels <= 2) # False if watershed segmentes the mask into multiple pieces.
    totalx, totaly, tempcent, temparea = [], [], [], [] # output lists
    for k in range(1, nlabels):
        area_k = stats[k][4]
        if (minArea < area_k <= avgArea) or (area_k > avgArea and tempstate):
            # if the mask area is larger than "minArea" and smaller than "avgArea", 
            # or if mask area is larger than "avgArea" but watershed has failed to further segment it,
            # then add the mask into the output lists.
            neuronSegment = (labels == k)
            tempy, tempx = neuronSegment.nonzero()
            totalx.append(tempx)
            totaly.append(tempy)
            tempcent.append(centroids[k, :])
            temparea.append(area_k)
        elif (area_k > avgArea) and not tempstate:
            # if the mask area is larger than "avgArea", 
            # and watershed has not been applied to this mask directly,
            # then try to further segment it using watershed again,
            # and add the result into the output lists. 
            neuronSegment = (labels == k)
            tempxl, tempyl, centsl, _, areal = refineNeuron_WT(neuronSegment.astype('uint8'), minArea, avgArea)
            dcnt = len(centsl)
            if dcnt:
                totalx = totalx + tempxl
                totaly = totaly + tempyl
                tempcent = tempcent + centsl
                temparea = temparea + areal
        # if the mask area is smaller than "minArea", or watershed cannot further segment it, keep the mask

    if not tempcent: 
        # if all the segmented neurons are smaller than "minArea", then cancel watershed,
        # but mark "tempstate = True", warning that no more watershed is necessary. 
        nlabels, labels, stats, centroids = cv2.connectedComponentsWithStats(img, connectivity=4)
        tempy, tempx = labels.nonzero()
        totalx.append(tempx)
        totaly.append(tempy)
        tempcent.append(centroids[1, :])
        temparea.append(stats[1][4])
        tempstate = True

    return totalx, totaly, tempcent, tempstate, temparea
    

def watershed_neurons(dims, frame_seg, minArea, avgArea):
    '''Try to further segment large masks contained in "frame_seg" using watershed. 
        When a neuron area is larger than "avgArea", the function tries to further segment it using watershed. 
        The segmented pieces whose areas are smaller than "minArea" are still disgarded. 
        The outputs are the segmented masks and some statistics (areas, centers, and whether they are from watershed)

    Inputs: 
        dims (tuple of int, shape = (2,)): the lateral shape of the region.
        frame_seg (a list of 4 elements): corresponding to the four outputs of this function, but before watershed.
        minArea (int, default to 0): Minimum area of a valid neuron mask (unit: pixels).
        avgArea (int, default to 0): The typical neuron area (unit: pixels). 
            Neuron masks with areas larger than avgArea will be further segmented by watershed.

    Outputs:
        masks (sparse.csr_matrix of float32, shape = (n,Lx*Ly)): the segmented neuron masks.
            Totally "n" neurons. Each neuron is represented by a 1D array reshaped from a 2D binary image.
            Nonzero points belong to the neuron. 
        neuronstate (1D numpy.ndarray of bool, shape = (n,)): Indicators of whether a neuron is obtained without watershed. 
        cents (2D numpy.ndarray of float, shape = (n,2)): COMs of the neurons.
        areas (1D numpy.ndarray of int, shape = (n,)): Areas of the neurons.
    '''
    masks = frame_seg[0]
    neuronstate = frame_seg[1]
    cents = frame_seg[2]
    areas = frame_seg[3]
    num = areas.size
    if num>0:
        masks_new, neuronstate_new, cents_new, areas_new = [], [], [], []
        for (k, k_area) in enumerate(areas):
            if k_area > avgArea:
                # Crop a small rectangle containing mask k
                _, inds = masks[k].nonzero()
                rows = inds // dims[1]
                cols = inds % dims[1]
                xmin = cols.min() - 1
                ymin = rows.min() - 1
                xsize = cols.max()-cols.min()+3
                ysize = rows.max()-rows.min()+3
                BW1 = sparse.coo_matrix((np.ones(k_area, dtype = 'uint8'), (rows-ymin, cols-xmin)), shape = (ysize, xsize)).toarray()
                
                # Apply watershed to each mask, and create a series of possibly smaller masks
                tempx1, tempy1, tempcent, tempstate, temparea = refineNeuron_WT(BW1, minArea, avgArea)
                dcnt = len(tempcent)
                if dcnt > 0:
                    # convert a 2D coordiate into a 1D index
                    # weighted by 1/4 for masks segmented after watershed 
                    masks_new = masks_new + [sparse.csr_matrix((np.ones(x1.size)*(1 / 4 + 3 / 4 * tempstate), \
                        (np.zeros(x1.size, dtype='int'), (y1 + ymin) * dims[1] + (x1 + xmin))), \
                        shape = (1, dims[0]*dims[1])) for (x1, y1) in zip(tempx1, tempy1)]
                    neuronstate_new = neuronstate_new + [tempstate] * dcnt
                    cents_new = cents_new + [tj + [xmin, ymin] for tj in tempcent]
                    areas_new = areas_new + temparea

            else:
                # add the information of the segmented mask to the output lists
                masks_new.append(masks[k])
                neuronstate_new.append(True)
                cents_new.append(cents[k])
                areas_new.append(k_area)

        neuron_cnt = len(masks_new)
        if neuron_cnt == 0: # does not find any neuron
            masks = sparse.csr_matrix((0, dims[0] * dims[1]))
            neuronstate = np.array([], dtype='int')
            cents = np.empty((0, 2))
            areas = np.array([], dtype='int')
        else:
            # convert "masks" from list to sparse matrix
            masks = sparse.vstack(masks_new)
            # convert "neuronstate", "cents", and "areas" from list to numpy.array
            neuronstate = np.array(neuronstate_new) 
            cents = np.array(cents_new)
            areas = np.array(areas_new)

    return masks, neuronstate, cents, areas
    

def separate_neuron(img: np.array, thresh_pmap=None, minArea=0, avgArea=0, useWT=False):
    '''Segment a image (probablity map) "img" into active neuron masks.
        It seperates the active pixels in a frame into connected regions,
        and disgards the regions whose areas are smaller than "minArea".
        When useWT=True, it further tries to segment neurons whose areas are larger than "avgArea" using watershed. 
        The outputs are the segmented masks and some statistics (areas, centers, and whether they are from watershed)

    Inputs: 
        img (2D numpy.ndarray of bool, uint8, uint16, int16, float32, or float64): the probablity map to be segmented.
        thresh_pmap (float or int, default to None): The probablity threshold. Values higher than thresh_pmap are active pixels. 
            if thresh_pmap==None, then thresholding is not performed. This is used when thresholding is done before this function.
        minArea (int, default to 0): Minimum area of a valid neuron mask (unit: pixels).
        avgArea (int, default to 0): The typical neuron area (unit: pixels). If watershed is used, 
            neuron masks with areas larger than avgArea will be further segmented by watershed.
        useWT (bool, default to False): Indicator of whether watershed is used. 

    Outputs:
        masks (sparse.csr_matrix of float32, shape = (n,Lx*Ly)): the segmented neuron masks.
            Totally "n" neurons. Each neuron is represented by a 1D array reshaped from a 2D binary image.
            Nonzero points belong to the neuron. 
        neuronstate (1D numpy.ndarray of bool, shape = (n,)): Indicators of whether a neuron is obtained without watershed. 
            if useWT=False, then all the elements should be True.
        cents (2D numpy.ndarray of float, shape = (n,2)): COMs of the neurons.
        areas (1D numpy.ndarray of int, shape = (n,)): Areas of the neurons.
    '''
    dims = img.shape
    if img.dtype =='bool' or thresh_pmap is None: # skip thresholding
        thresh1 = img
    else: # Threshold the input image to binary
        _, thresh1 = cv2.threshold(img, thresh_pmap, 255, cv2.THRESH_BINARY)
    thresh1 = thresh1.astype('uint8') # Convert the binary image to uint8

    # Segment the binary image into connected components with statistics
    nlabels, labels, stats, centroids = cv2.connectedComponentsWithStats(thresh1, connectivity=4)

    col = [] # will store non-zero elements of each segmented neuron
    neuronstate, cents, areas = [], [], []
    if nlabels > 0: # nlabel is the number of connected components. If nlabel=0, no active pixel is found
        for k in range(1, nlabels): # for all connected components 
            current_stat = stats[k]
            k_area = current_stat[4]
            if k_area > minArea: # Only keep the connected regions with area larger than minArea
                BW = (labels == k)
                # Crop a small rectangle containing mask k
                xmin = max((0, current_stat[0] - 1))
                xmax = min((dims[1], current_stat[0] + current_stat[2] + 1))
                ymin = max((0, current_stat[1] - 1))
                ymax = min((dims[0], current_stat[1] + current_stat[3] + 1))
                BW1 = BW[ymin:ymax, xmin:xmax]

                if useWT and k_area > avgArea: # If useWT==True and the mask area is larger than avgArea, 
                    # then try to use watershed to further segment the mask
                    # Zero-pad the rectangular regions if necessary, so that no active pixels are on the boundarys.
                    if current_stat[0]==0:
                        xmin = -1
                        BW1 = np.pad(BW1, ((0,0),(1,0)),'constant', constant_values=(0, 0))
                    if current_stat[0] + current_stat[2]==dims[1]:
                        BW1 = np.pad(BW1, ((0,0),(0,1)),'constant', constant_values=(0, 0))
                    if current_stat[1]==0:
                        ymin = -1
                        BW1 = np.pad(BW1, ((1,0),(0,0)),'constant', constant_values=(0, 0))
                    if current_stat[1] + current_stat[3]==dims[0]:
                        BW1 = np.pad(BW1, ((0,1),(0,0)),'constant', constant_values=(0, 0))
                    # Apply watershed to each mask, and create a series of possibly smaller masks
                    tempx1, tempy1, tempcent, tempstate, temparea = refineNeuron_WT(BW1.astype('uint8'), minArea, avgArea)
                    
                    dcnt = len(tempcent) # Number of segmented pieces obtained by watershed
                    if dcnt > 0:
                        # convert a 2D coordiate into a 1D index
                        tempind = [(y1 + ymin) * dims[1] + (x1 + xmin) for (x1, y1) in zip(tempx1, tempy1)]
                        col = col + tempind
                        neuronstate = neuronstate + [tempstate] * dcnt
                        cents = cents + [tj + [xmin, ymin] for tj in tempcent]
                        areas = areas + temparea

                else: # If not using watershed, each mask is final
                    tempy, tempx = BW1.nonzero()
                    # convert a 2D coordiate into a 1D index
                    tempind = (tempy + ymin) * dims[1] + (tempx + xmin)
                    # add the information of the segmented mask to the output lists
                    col.append(tempind)
                    neuronstate.append(True)
                    cents.append(centroids[k])
                    areas.append(k_area)

    neuron_cnt = len(col)
    if neuron_cnt == 0: # does not find any neuron
        masks = sparse.csr_matrix((neuron_cnt, dims[0] * dims[1]))
        neuronstate = np.array([], dtype='int')
        cents = np.empty((0, 2))
        areas = np.array([], dtype='int')
    else:
        ind_col = np.hstack(col)
        temp = [np.ones(x.size, dtype='int') for x in col]
        ind_row = np.hstack([j * tj for (j, tj) in enumerate(temp)]) # corresponding index of segmented neurons
        # weighted by 1/4 for masks segmented after watershed 
        vals = np.hstack([(1 / 4 + 3 / 4 * sj) * tj for (sj, tj) in zip(neuronstate, temp)])
        # create a sparse matrix with "neuron_cnt" rows to represent the "neuron_cnt" segmented neurons
        masks = sparse.csr_matrix((vals, (ind_row, ind_col)), shape=(neuron_cnt, dims[0] * dims[1]))
        # convert "neuronstate", "cents", and "areas" from list to numpy.array
        neuronstate = np.array(neuronstate) 
        cents = np.array(cents)
        areas = np.array(areas)

    return masks, neuronstate, cents, areas
    
