# Supplementary material for: A Semi-supervised Pipeline for Accurate Neuron Segmentation with Fewer Ground Truth Labels
Source: eNeuro. 2024 Feb 9;11(2):ENEURO.0352-23.2024. doi: 10.1523/ENEURO.0352-23.2024 (PMC10880440; doi:10.1523/ENEURO.0352-23.2024)
Supplement: Supplementary 1 — Download Suppl 1, ZIP file. [file eneuro-11-ENEURO.0352-23.2024-s018.zip › utils/generate_sparse_GT.m]

% Set the path of the 'GT Masks' folder, which contains the manual labels in 3D arrays.
dir_Masks = '..\demo\data\GT Masks\';

%%
dir_all = dir(fullfile(dir_Masks,'*FinalMasks*.mat'));
for ind = 1:length(dir_all)
    filename = dir_all(ind).name;
    if ~contains(filename,'_sparse')
        disp(filename)
        load(fullfile(dir_Masks,filename),'FinalMasks');
        [Lx,Ly,ncells]=size(FinalMasks);
        GTMasks_2=sparse(reshape(logical(FinalMasks),Lx*Ly,ncells));
        save(fullfile(dir_Masks,[filename(1:end-4),'_sparse.mat']),'GTMasks_2','-v7');
        % Please do not save them in 'v7.3' format, otherwise, 
        % you may need to use h5sparese to read the files in python.
    end
end
