# Supplementary material for: A Semi-supervised Pipeline for Accurate Neuron Segmentation with Fewer Ground Truth Labels
Source: eNeuro. 2024 Feb 9;11(2):ENEURO.0352-23.2024. doi: 10.1523/ENEURO.0352-23.2024 (PMC10880440; doi:10.1523/ENEURO.0352-23.2024)
Supplement: Supplementary 1 — Download Suppl 1, ZIP file. [file eneuro-11-ENEURO.0352-23.2024-s018.zip › utils/generate_sparse_GT.py]

import os
import numpy as np
import h5py
from scipy.io import savemat, loadmat
from scipy import sparse
import glob


if __name__ == '__main__':
    # Set the path of the 'GT Masks' folder, which contains the manual labels in 3D arrays.
    dir_Masks = '../demo/data/GT Masks'

    # %%
    dir_all = glob.glob(os.path.join(dir_Masks,'*FinalMasks*.mat'))
    for path_name in dir_all:
        file_name = os.path.split(path_name)[1]
        if '_sparse' not in file_name:
            print(file_name)
            try: # If file_name is saved in '-v7.3' format
                mat = h5py.File(path_name,'r')
                FinalMasks = np.array(mat['FinalMasks']).astype('bool')
                mat.close()
            except OSError: # If file_name is not saved in '-v7.3' format
                mat = loadmat(path_name)
                FinalMasks = np.array(mat["FinalMasks"]).transpose([2,1,0]).astype('bool')

            (ncells,Ly,Lx) = FinalMasks.shape
            GTMasks_2=sparse.coo_matrix(FinalMasks.reshape(ncells,Lx*Ly).T)
            savemat(os.path.join(path_name[:-4]+'_sparse.mat'), \
                {'GTMasks_2':GTMasks_2}, do_compression=True)
