# Supplementary material for: A Semi-supervised Pipeline for Accurate Neuron Segmentation with Fewer Ground Truth Labels
Source: eNeuro. 2024 Feb 9;11(2):ENEURO.0352-23.2024. doi: 10.1523/ENEURO.0352-23.2024 (PMC10880440; doi:10.1523/ENEURO.0352-23.2024)
Supplement: Supplementary 1 — Download Suppl 1, ZIP file. [file eneuro-11-ENEURO.0352-23.2024-s018.zip › utils/temporal filter/generate_bgtraces_from_masks_exclude.m]

function bgtraces=generate_bgtraces_from_masks_exclude(video,masks)
% Generate background traces for each neuron from ground truth masks.
% Background intensity is the median of the intensity in the nearby 
% region of the neuron, but excluding the neuron itself.
[Lx,Ly,T]=size(video);
[Lxm,Lym,ncells]=size(masks);

[xx, yy] = meshgrid(1:Ly,1:Lx); 
r_cum=round(sqrt(mean(sum(sum(masks))))*1.5);

if Lx==Lxm && Ly==Lym
    video=reshape(video,[Lxm*Lym,T]);
else
    video=reshape(video(floor((Lx-Lxm)/2)+1:floor((Lx+Lxm)/2),floor((Ly-Lym)/2)+1:floor((Ly+Lym)/2),:),[Lxm*Lym,T]);
end

bgtraces=zeros(ncells,T,'single');
for nn=1:ncells
    mask=masks(:,:,nn);
    [xxs,yys]=find(mask>0);
    comx=mean(xxs);
    comy=mean(yys);
    circleout = (yy-comx).^2 + (xx-comy).^2 < r_cum^2;
    circleout_exclude = circleout & ~mask;
    bgtraces(nn,:)=median(video(circleout_exclude(:),:),1);
end
